# Supplementary material for: Immunological role and prognostic value of somatostatin receptor family members in colon adenocarcinoma
Source: Front Pharmacol. 2023 Oct 13;14:1255809. doi: 10.3389/fphar.2023.1255809 (PMC10603271; doi:10.3389/fphar.2023.1255809)
Supplement: Supplementary file 1 [file Table1.XLSX]

## Sheet: Sheet1
Supplementary Table 1. The co-expression genes of the SSTR family members
Gene	Cytoband	Altered group	Unaltered group	Altered group	Unaltered group	Log2 Ratio	p-Value	q-Value
CHRFAM7A	15q13.2	4.69	3.68	1.62	1.78	1.01	1.78e-08	9.846e-05
RIPPLY3	21q22.13	2.77	3.98	2.03	1.85	-1.21	2.18e-08	9.846e-05
LRRC2	3p21.31	5.53	6.58	1.89	1.53	-1.05	1.08e-07	0.0002685
RUBCNL	13q14.13	9.33	10.37	1.93	1.76	-1.04	3.91e-07	0.000481
PLCB4	20p12.3-p12.2	10.15	11.1	1.78	1.64	-0.94	5.75e-07	0.0005716
NTRK1	1q23.1	2.39	1.66	1.44	1.11	0.73	1.055e-06	0.0007484
LRRC36	16q22.1	4.57	5.48	1.75	1.62	-0.9	1.131e-06	0.0007484
APLP1	19q13.12	4.49	3.65	1.67	1.31	0.84	1.217e-06	0.0007484
ABCA3	16p13.3	7.39	6.48	1.76	1.76	0.91	1.499e-06	0.0007836
PAH	12q23.2	3.03	4.38	2.6	2.65	-1.35	1.532e-06	0.0007836
CHRNA7	15q13.3	3.31	2.27	2.03	1.9	1.03	1.558e-06	0.0007836
SIGLEC5	19q13.41	4.89	4.15	1.46	1.54	0.74	3.239e-06	0.001006
TDGF1	3p21.31	7.9	9.07	2.47	1.87	-1.17	4.116e-06	0.001152
ROR1	1p31.3	4.41	3.62	1.63	1.47	0.79	4.75e-06	0.001206
MATK	19p13.3	5.09	4.27	1.7	1.49	0.82	4.86e-06	0.001206
LINC01555	1p22.3	2.83	3.68	1.8	1.6	-0.86	5.811e-06	0.001337
VAV3	1p13.3	9.63	10.51	1.89	1.66	-0.88	8.545e-06	0.001603
UNC5A	5q35.2	3.41	2.45	2.07	1.69	0.95	8.683e-06	0.001613
PLXNC1	12q22	6.52	5.73	1.66	1.72	0.79	9.589e-06	0.001676
KIAA1549L	11p13	5.7	4.71	2.09	2.15	1	9.696e-06	0.001676
IGLON5	19q13.41	3.12	2.39	1.64	1.28	0.74	1.19e-05	0.001849
ITGAM	16p11.2	7.11	6.31	1.74	1.6	0.8	1.374e-05	0.002086
SLC6A17	1p13.3	2.66	1.93	1.64	1.3	0.73	1.455e-05	0.002167
RLN2	9p24.1	2.44	3.17	1.59	1.51	-0.73	1.538e-05	0.002241
HCN2	19p13.3	3.22	2.47	1.71	1.33	0.75	1.898e-05	0.00245
LY6G6D	6p21.33	5.06	6.77	3.88	3.32	-1.71	2.189e-05	0.002521
NDUFA4L2	12q13.3	8.24	7.53	1.62	1.24	0.7	2.201e-05	0.002521
TPSAB1	16p13.3	7.55	6.8	1.61	1.75	0.74	2.271e-05	0.002521
TDGF1P3	Xq23	5.02	5.95	2.12	1.73	-0.92	2.291e-05	0.002521
ACSL6	5q31.1	5.54	6.77	2.76	2.52	-1.23	2.308e-05	0.002521
HOXC4	12q13.13	3.37	2.55	1.87	1.58	0.82	2.406e-05	0.002568
ENPP3	6q23.2	5.66	7	3.05	2.69	-1.34	2.631e-05	0.002587
INSM1	20p11.23	3.79	2.73	2.45	1.99	1.06	2.677e-05	0.002587
KRT23	17q21.2	7.45	8.82	3.1	2.95	-1.37	2.973e-05	0.002692
GRIK5	19q13.2	3.58	2.86	1.66	1.46	0.72	3.073e-05	0.002739
HOXC6	12q13.13	3.9	2.8	2.52	2.33	1.1	3.299e-05	0.002839
TNNC2	20q13.12	4.98	6.09	2.59	2.14	-1.11	3.353e-05	0.002843
CR1	1q32.2	5.12	4.26	1.99	1.82	0.87	3.446e-05	0.00289
NXPH4	12q13.3	5.41	4.36	2.45	2.14	1.05	3.868e-05	0.003051
CNTNAP3	9p12	3.32	2.61	1.68	1.34	0.71	4.072e-05	0.00315
TPSB2	16p13.3	8.12	7.37	1.7	1.74	0.74	4.449e-05	0.003325
RIIAD1	1q21.3	1.74	2.5	1.7	1.95	-0.76	4.661e-05	0.003438
CFTR	7q31.2	10.74	11.7	2.37	1.42	-0.96	4.743e-05	0.003464
IRX3	16q12.2	3.45	2.62	1.91	1.9	0.83	4.779e-05	0.003464
SIGLEC1	20p13	6.96	6.22	1.73	1.64	0.74	4.892e-05	0.003494
RADIL	7p22.1	3.42	2.67	1.83	1.33	0.75	5.186e-05	0.00358
SOX10	22q13.1	2.58	1.79	1.89	1.66	0.79	5.26e-05	0.003606
DUSP4	8p12	8.49	7.7	1.86	1.75	0.79	5.333e-05	0.003631
OXGR1	13q32.1	4.99	5.95	2.28	2.1	-0.97	5.561e-05	0.003708
CCL18	17q12	7.92	6.94	2.24	2.44	0.98	5.778e-05	0.003804
TMEM252	9q21.11	2.45	3.42	2.19	2.54	-0.96	6.75e-05	0.004104
OSR1	2p24.1	3.91	3.14	1.82	1.84	0.77	7.272e-05	0.004277
KCND3	1p13.2	3.84	3.09	1.82	1.64	0.75	7.776e-05	0.004354
PANX2	22q13.33	3.23	2.52	1.75	1.39	0.7	8.343e-05	0.004535
FOLR2	11q13.4	6.46	5.77	1.68	1.59	0.7	8.636e-05	0.004535
CRYBA2	2q35	2.04	1.34	1.75	1.34	0.7	9.145e-05	0.004669
TRIM7	5q35.3	6.09	5.29	1.95	2.02	0.81	0.000116	0.00544
VANGL2	1q23.2	7.44	8.25	2.04	1.67	-0.81	0.0001183	0.005522
PRODH	22q11.21	6.69	5.81	2.17	2.09	0.87	0.0001355	0.005881
SLC19A3	2q36.3	6.03	6.92	2.25	1.94	-0.89	0.000142	0.006057
GAS1	9q21.33	6.39	5.51	2.21	2.03	0.88	0.0001462	0.006154
UST	6q25.1	5.4	4.7	1.79	1.49	0.7	0.0001484	0.006212
DACH1	13q21.33	8.42	9.17	1.98	1.5	-0.75	0.0001687	0.006551
LHFPL7	22q11.23	3.41	4.28	2.2	2.09	-0.87	0.000169	0.006551
SYNE4	19q13.12	5.5	6.54	2.69	2.22	-1.04	0.00018	0.006728
SLC1A7	1p32.3	4.87	5.8	2.33	2.34	-0.93	0.0001929	0.00692
DNER	2q36.3	2.74	2.04	1.83	1.52	0.7	0.0002035	0.007085
HOXC5	12q13.13	2.08	1.36	1.93	1.48	0.73	0.0002103	0.007148
PHACTR3	20q13.32-q13.33	3.7	4.58	2.27	2.12	-0.88	0.0002107	0.007148
CD22	19q13.12	4.94	4.2	1.94	1.72	0.74	0.0002156	0.007213
COL9A3	20q13.33	6.69	7.53	2.2	1.99	-0.84	0.0002295	0.007504
WNT7B	22q13.31	4.01	3.23	2.01	1.88	0.77	0.0002396	0.007679
NOX1	Xq22.1	10.69	11.53	2.26	1.7	-0.84	0.0002501	0.007847
GLYATL1	11q12.1	3.88	4.72	2.23	1.94	-0.84	0.0002894	0.008453
SPIN3	Xp11.21	7.13	7.84	1.94	1.48	-0.71	0.0002964	0.008503
CD163	12p13.31	8.38	7.67	1.89	1.76	0.72	0.0003003	0.008548
ISX	22q12.3	7.12	8.05	2.5	2.04	-0.93	0.0003008	0.008548
TRIM54	2p23.3	2.88	3.88	2.59	2.62	-1	0.0003074	0.008669
ACE2	Xp22.2	8.12	9.07	2.57	2.23	-0.95	0.0003248	0.008969
RBP2	3q23	4.02	5.06	2.74	2.59	-1.03	0.0003307	0.009018
CTSG	14q12	3.12	2.33	2.11	1.87	0.78	0.000347	0.009246
SERPINB2	18q21.33-q22.1	2.9	1.96	2.59	1.96	0.93	0.0003736	0.00962
FRMD1	6q27	5.84	6.72	2.4	2.02	-0.87	0.000409	0.0102
FOXD1	5q13.2	4.66	3.7	2.58	2.47	0.96	0.0004193	0.0103
REN	1q32.1	2.64	3.45	2.14	2.22	-0.8	0.0004459	0.0106
FCN1	9q34.3	4.68	3.93	2.05	1.9	0.75	0.0004725	0.0109
TG	8q24.22	5.83	6.64	2.26	1.98	-0.81	0.0004839	0.0111
ALPP	2q37.1	2.83	2.01	2.26	2.05	0.82	0.0005116	0.0113
MUC6	11p15.5	4.08	2.9	3.39	2.54	1.18	0.0005517	0.0117
F13A1	6p25.1	7.52	6.77	2.12	1.88	0.76	0.0005548	0.0117
PAX5	9p13.2	2.92	2.16	2.14	1.86	0.76	0.0005759	0.012
KRT40	17q21.2	2.33	3.27	2.51	2.81	-0.94	0.0005777	0.012
ELFN2	22q13.1	3.94	3.16	2.27	1.67	0.78	0.0006019	0.0121
ADAM32	8p11.22	3.71	4.43	2	1.81	-0.71	0.0006209	0.0124
GRM8	7q31.33	6.08	6.97	2.49	2.31	-0.89	0.0006261	0.0124
QPRT	16p11.2	9.14	9.89	2.15	1.77	-0.75	0.0006285	0.0124
AMH	19p13.3	4.03	3.28	2.12	1.98	0.75	0.0006765	0.0129
CYP2B6	19q13.2	7.54	8.43	2.52	2.2	-0.88	0.0007101	0.0133
SLITRK3	3q26.1	2.11	1.29	1.93	1.6	0.82	0.0007112	0.0133
SPP1	4q22.1	10.6	9.73	2.41	2.47	0.87	0.0007343	0.0134
PTPRD	9p24.1-p23	8.11	8.93	2.4	1.91	-0.82	0.0007685	0.0137
EMX1	2p13.2	2.55	1.76	2.31	1.97	0.8	0.000778	0.0137
CD300LD-AS1	17q25.1	2.72	3.64	2.6	2.62	-0.92	0.0007983	0.014
CLC	19q13.2	3.15	2.07	2.55	2.2	1.08	0.0008559	0.0145
EREG	4q13.3	8.23	9.22	2.88	2.47	-0.99	0.0008892	0.0148
SSTR5-AS1	16p13.3	3.57	2.62	2.83	2.27	0.95	0.0009463	0.0154
DPEP1	16q24.3	10.29	11.26	2.9	2.24	-0.97	0.0009613	0.0154
ERICH5	8q22.2	3.35	4.07	2.08	1.9	-0.71	0.0009639	0.0155
CADM3	1q23.2	3.81	3.03	2.34	1.96	0.78	0.001115	0.0166
SLC22A11	11q13.1	3.66	4.54	2.63	2.29	-0.88	0.001133	0.0168
LEFTY1	1q42.12	8.72	9.81	3.27	2.84	-1.09	0.001176	0.0172
CDHR1	10q23.1	9	9.97	2.89	2.44	-0.96	0.001194	0.0174
CADPS	3p14.2	6.9	7.66	2.28	2.02	-0.76	0.001246	0.0178
LONRF2	2q11.2	2.71	2.02	2.09	1.86	0.7	0.001307	0.0183
TFAP2A	6p24.3	6.16	5.46	2.11	1.91	0.7	0.001319	0.0184
FPR2	19q13.41	4.24	3.54	2.1	2	0.7	0.001486	0.0197
FOLR1	11q13.4	3.75	4.6	2.53	2.57	-0.85	0.001599	0.0204
TENM3	4q34.3-q35.1	5.58	4.84	2.26	2.04	0.74	0.001603	0.0204
GPR15LG	10q23.1	8.69	9.66	3.09	2.41	-0.98	0.00174	0.0212
SYN3	22q12.3	3.44	4.2	2.34	2.27	-0.77	0.001853	0.0218
RPS6KA6	Xq21.1	3.82	4.56	2.33	2	-0.74	0.001909	0.0222
FABP6	5q33.3	5.81	6.6	2.49	2.1	-0.79	0.001946	0.0224
SLC51B	15q22.31	4.51	5.23	2.28	1.89	-0.72	0.002007	0.0228
EYA1	8q13.3	2.51	3.23	2.17	2.35	-0.72	0.002036	0.023
CCL21	9p13.3	7.63	6.87	2.33	2.37	0.76	0.002078	0.0231
SYT4	18q12.3	2.15	1.36	2.06	1.58	0.79	0.002093	0.0232
RAMP1	2q37.3	7.44	6.73	2.26	2.03	0.71	0.00248	0.0256
PRSS33	16p13.3	4.4	5.18	2.45	2.54	-0.79	0.002561	0.026
GLRA2	Xp22.2	2.6	3.39	2.48	2.53	-0.79	0.002565	0.026
GPR143	Xp22.2	5.52	6.29	2.5	2.19	-0.77	0.002719	0.0267
KIAA0408	6q22.33	1.64	0.88	2.03	1.52	0.75	0.002759	0.027
SOX2	3q26.33	3.2	2.3	2.91	2.54	0.9	0.002816	0.0272
SSTR5	16p13.3	3.61	2.84	2.55	1.96	0.77	0.002884	0.0275
KRT16	17q21.2	3.77	2.93	2.81	2.15	0.84	0.002901	0.0276
SFRP2	4q31.3	8.79	7.86	2.94	3.09	0.93	0.002962	0.0279
SOX8	16p13.3	4.92	4.2	2.35	2.12	0.72	0.003066	0.0285
CCL13	17q12	4.5	3.78	2.36	2.09	0.71	0.003309	0.0298
SLC13A3	20q13.12	4.77	5.55	2.55	2.57	-0.79	0.003563	0.0308
CALB2	16q22.2	4.7	3.98	2.37	2.27	0.72	0.003751	0.0318
KRT75	12q13.13	2.51	3.22	2.29	2.42	-0.7	0.004002	0.0329
MUC12	7q22.1	9.42	10.28	2.92	2.33	-0.85	0.004025	0.0329
PLA2G2A	1p36.13	10.63	9.71	3.05	2.91	0.92	0.004118	0.0333
FREM2	13q13.3	4.51	5.43	3.18	2.62	-0.92	0.004546	0.0356
C10ORF82	10q25.3	2.94	3.67	2.45	2.29	-0.72	0.004629	0.0359
PEG10	7q21.3	5.06	4.3	2.63	2.17	0.75	0.00483	0.0368
REG4	1p12	10.77	9.67	3.6	4.03	1.1	0.004907	0.0371
TNNT1	19q13.42	4.07	3.27	2.76	2.63	0.8	0.00533	0.0391
SATB2-AS1	2q33.1	4.92	5.99	3.11	2.82	-1.07	0.006488	0.0437
CHIT1	1q32.1	4.79	4.08	2.48	2.52	0.71	0.006712	0.0444
IGF2BP3	7p15.3	5.77	5.06	2.48	2.66	0.72	0.006986	0.0455
ALPG	2q37.1	3.82	3.11	2.56	2.37	0.71	0.007303	0.0467
DRD2	11q23.2	3.82	4.53	2.51	2.55	-0.71	0.007431	0.0471
ZIC5	13q32.3	3.79	2.91	3.17	2.88	0.88	0.007468	0.0472
GJB5	1p34.3	4.57	3.8	2.79	2.66	0.77	0.008013	0.0495
KRT5	12q13.13	3.06	2.32	2.82	2.1	0.75	0.008131	0.05
HBA1	16p13.3	4.92	4.19	2.69	2.39	0.73	0.0087	0.0519
CPS1	2q34	4.94	4.17	2.88	2.65	0.77	0.0102	0.0573
NXPE4	11q23.2	6.47	7.33	3.3	2.9	-0.86	0.0109	0.0597
CD177	19q13.31	6.26	5.47	3.06	2.67	0.8	0.0112	0.0608
FOXJ1	17q25.1	4.14	4.9	2.81	2.98	-0.75	0.0119	0.0629
DES	2q35	9.76	8.98	2.99	2.72	0.78	0.012	0.0631
KRT6A	12q13.13	4.47	3.66	3.19	2.6	0.81	0.0121	0.0635
HMGCS2	1p12	9.72	10.47	2.91	2.63	-0.75	0.0126	0.065
HULC	6p24.3	1.87	2.93	3.25	3.74	-1.06	0.0141	0.0693
ELF5	11p13	2.38	3.08	2.69	3.12	-0.7	0.0165	0.0767
GNG4	1q42.3	7.68	8.41	2.96	2.69	-0.73	0.0166	0.077
MUC5B	11p15.5	11.57	10.78	3.17	3.07	0.79	0.0171	0.0782
MAP7D2	Xp22.12	5.08	5.79	2.96	2.96	-0.71	0.023	0.0942
SI	3q26.1	5.85	4.87	3.31	3.39	0.97	0.0232	0.0947
LINC02418	12q24.33	6.28	7.01	3.1	2.86	-0.73	0.0235	0.0957
THBS4	5q14.1	5.24	4.48	3.28	2.9	0.76	0.0246	0.0988
CTSE	1q32.1	7.71	6.95	3.22	3.42	0.76	0.0261	0.102
MUC2	11p15.5	12.35	11.56	3.43	3.61	0.79	0.0301	0.112
SLC6A19	5p15.33	2.87	2.13	2.82	2.15	0.74	0.0325	0.117
OLFM4	13q14.3	12.02	12.87	3.97	3.58	-0.86	0.0353	0.123
CEL	9q34.13	7.19	7.93	3.47	2.95	-0.74	0.0357	0.124
CLDN18	3q22.3	3.22	2.45	3.73	3.08	0.77	0.0412	0.136
SOX1	13q34	2.41	3.16	2.93	2.83	-0.75	0.0434	0.141
